# Supplementary material for: Multifunctional Amphiphilic Biocidal Copolymers Based on N-(3-(Dimethylamino)propyl)methacrylamide Exhibiting pH-, Thermo-, and CO2-Sensitivity
Source: Polymers (Basel). 2025 Jul 9;17(14):1896. doi: 10.3390/polym17141896 (PMC12299032; doi:10.3390/polym17141896)
Supplement: Supplementary file 1 [file polymers-17-01896-s001.zip]

Archive with 1 entries (1 files):
- polymers-3690820-supplementary.pdf
